# Supplementary material for: Cryo-Electron Tomography of Candida glabrata Plasma Membrane Proteins
Source: J Fungi (Basel). 2021 Feb 6;7(2):120. doi: 10.3390/jof7020120 (PMC7914498; doi:10.3390/jof7020120)
Supplement: Supplementary file 1 [file jof-07-00120-s001.zip]

Archive with 5 entries (5 files):
- Figure S1.pdf
- Movie_S4.mov
- MovieS1.mov
- MovieS2.mov
- MovieS3.mov
